# Supplementary material for: Targeting CD301 + macrophages inhibits endometrial fibrosis and improves pregnancy outcome
Source: EMBO Mol Med. 2023 Jul 31;15(9):e17601. doi: 10.15252/emmm.202317601 (PMC10493587; doi:10.15252/emmm.202317601)
Supplement: Supplementary file 2 — Source Data for Figure 1 [file EMMM-15-e17601-s004.zip]

Archive with 30 entries (25 files):
- Figure 1-2/
- __MACOSX/._Figure 1-2
- Figure 1-2/1H/
- __MACOSX/Figure 1-2/._1H
- Figure 1-2/1E/
- __MACOSX/Figure 1-2/._1E
- Figure 1-2/1D/
- __MACOSX/Figure 1-2/._1D
- Figure 1-2/1M/
- __MACOSX/Figure 1-2/._1M
- Figure 1-2/1H/1H Cell count.xlsx
- __MACOSX/Figure 1-2/1H/._1H Cell count.xlsx
- Figure 1-2/1E/1E-a-SMA-Patient.tif
- __MACOSX/Figure 1-2/1E/._1E-a-SMA-Patient.tif
- Figure 1-2/1E/1E-Masson-Patient.tif
- __MACOSX/Figure 1-2/1E/._1E-Masson-Patient.tif
- Figure 1-2/1E/1E-Collagen1-Control.tif
- __MACOSX/Figure 1-2/1E/._1E-Collagen1-Control.tif
- Figure 1-2/1E/quantif.xlsx
- __MACOSX/Figure 1-2/1E/._quantif.xlsx
- Figure 1-2/1E/1E-a-SMA-Control.tif
- __MACOSX/Figure 1-2/1E/._1E-a-SMA-Control.tif
- Figure 1-2/1E/1E-Masson-Control.tif
- __MACOSX/Figure 1-2/1E/._1E-Masson-Control.tif
- Figure 1-2/1E/1E-Collagen1-Patient.tif
- __MACOSX/Figure 1-2/1E/._1E-Collagen1-Patient.tif
- Figure 1-2/1D/1D Cell count.xlsx
- __MACOSX/Figure 1-2/1D/._1D Cell count.xlsx
- Figure 1-2/1M/1M Cell count.xlsx
- __MACOSX/Figure 1-2/1M/._1M Cell count.xlsx
