# Supplementary material for: Targeting CD301 + macrophages inhibits endometrial fibrosis and improves pregnancy outcome
Source: EMBO Mol Med. 2023 Jul 31;15(9):e17601. doi: 10.15252/emmm.202317601 (PMC10493587; doi:10.15252/emmm.202317601)
Supplement: Supplementary file 2 — Source Data for Figure 1 [file EMMM-15-e17601-s004.zip › Figure 1-2/1H/1H Cell count.xlsx]

## Sheet: Cell count
Cluster	Control-1	Control-2	Control-3	Patient-1	Patient-2	Patient-3
Adventitial cell	164	228	243	272	190	214
Pericyte	160	179	180	295	146	205
ACTA2high cell	46	50	33	102	68	63
COL1A1high cell	33	29	35	45	41	50
Proliferating cell	27	23	31	28	20	45
Fibrocyte	4	8	5	8	1	15
