# Supplementary material for: Targeting CD301 + macrophages inhibits endometrial fibrosis and improves pregnancy outcome
Source: EMBO Mol Med. 2023 Jul 31;15(9):e17601. doi: 10.15252/emmm.202317601 (PMC10493587; doi:10.15252/emmm.202317601)
Supplement: Supplementary file 2 — Source Data for Figure 1 [file EMMM-15-e17601-s004.zip › Figure 1-2/1E/quantif.xlsx]

## Sheet: a-SMA
Control	Patient
0.812351	1.57291
1.30797	1.92709
0.933068	1.80558
0.772112	2.10876
1.1745	1.45777

## Sheet: Collagen 1
Control	Patient
1.06066	1.78592
0.897822	2.39743
1.1574	1.97258
0.992611	2.06446
0.891503	1.93904
