# Supplementary material for: Targeting CD301 + macrophages inhibits endometrial fibrosis and improves pregnancy outcome
Source: EMBO Mol Med. 2023 Jul 31;15(9):e17601. doi: 10.15252/emmm.202317601 (PMC10493587; doi:10.15252/emmm.202317601)
Supplement: Supplementary file 2 — Source Data for Figure 1 [file EMMM-15-e17601-s004.zip › Figure 1-2/1D/1D Cell count.xlsx]

## Sheet: Sheet1
Cluster	Control-1	Control-2	Control-3	Patient-1	Patient-2	Patient-3
Myofibroblast-like cell	434	517	527	750	466	592
Total	7725	9790	11963	10901	7184	10207
Myofibroblast-like cell/Total	0.0561812	0.052809	0.0440525	0.068801	0.0648664	0.0579994
