# Supplementary material for: Targeting CD301 + macrophages inhibits endometrial fibrosis and improves pregnancy outcome
Source: EMBO Mol Med. 2023 Jul 31;15(9):e17601. doi: 10.15252/emmm.202317601 (PMC10493587; doi:10.15252/emmm.202317601)
Supplement: Supplementary file 2 — Source Data for Figure 1 [file EMMM-15-e17601-s004.zip › Figure 1-2/1M/1M Cell count.xlsx]

## Sheet: Cell count
Cluster	Control-1	Control-2	Control-3	Patient-1	Patient-2	Patient-3
CD163+ Macro	96	108	99	66	54	62
CD24+ Macro	71	125	96	59	61	70
CD301+ Macro	36	49	41	72	28	68
Proliferating+ Macro	17	16	27	15	18	32
S100A8+ Macro	13	4	18	15	8	19
