# Supplementary material for: Targeting CD301 + macrophages inhibits endometrial fibrosis and improves pregnancy outcome
Source: EMBO Mol Med. 2023 Jul 31;15(9):e17601. doi: 10.15252/emmm.202317601 (PMC10493587; doi:10.15252/emmm.202317601)
Supplement: Supplementary file 3 — Source Data for Figure 2 [file EMMM-15-e17601-s003.zip]

Archive with 68 entries (61 files):
- Figure 2-2/
- __MACOSX/._Figure 2-2
- Figure 2-2/2G/
- __MACOSX/Figure 2-2/._2G
- Figure 2-2/2A/
- __MACOSX/Figure 2-2/._2A
- Figure 2-2/2F/
- __MACOSX/Figure 2-2/._2F
- Figure 2-2/2C/
- __MACOSX/Figure 2-2/._2C
- Figure 2-2/2E/
- __MACOSX/Figure 2-2/._2E
- Figure 2-2/2B/
- __MACOSX/Figure 2-2/._2B
- Figure 2-2/2G/2G blot.pdf
- __MACOSX/Figure 2-2/2G/._2G blot.pdf
- Figure 2-2/2G/2G quantif.xlsx
- __MACOSX/Figure 2-2/2G/._2G quantif.xlsx
- Figure 2-2/2A/2A quantif.xlsx
- __MACOSX/Figure 2-2/2A/._2A quantif.xlsx
- Figure 2-2/2A/2A-Control-4.bmp
- __MACOSX/Figure 2-2/2A/._2A-Control-4.bmp
- Figure 2-2/2A/2A-Control-1.bmp
- __MACOSX/Figure 2-2/2A/._2A-Control-1.bmp
- Figure 2-2/2A/2A-Control-2.bmp
- __MACOSX/Figure 2-2/2A/._2A-Control-2.bmp
- Figure 2-2/2A/2A-Control-3.bmp
- __MACOSX/Figure 2-2/2A/._2A-Control-3.bmp
- Figure 2-2/2A/2A-Patient-3.bmp
- __MACOSX/Figure 2-2/2A/._2A-Patient-3.bmp
- Figure 2-2/2A/2A-Patient-2.bmp
- __MACOSX/Figure 2-2/2A/._2A-Patient-2.bmp
- Figure 2-2/2A/2A-Patient-1.bmp
- __MACOSX/Figure 2-2/2A/._2A-Patient-1.bmp
- Figure 2-2/2A/2A-Patient-4.bmp
- __MACOSX/Figure 2-2/2A/._2A-Patient-4.bmp
- Figure 2-2/2F/2F blot.pdf
- __MACOSX/Figure 2-2/2F/._2F blot.pdf
- Figure 2-2/2F/2F quantif.xlsx
- __MACOSX/Figure 2-2/2F/._2F quantif.xlsx
- Figure 2-2/2C/2C normal.tif
- __MACOSX/Figure 2-2/2C/._2C normal.tif
- Figure 2-2/2C/2C patient.tif
- __MACOSX/Figure 2-2/2C/._2C patient.tif
- Figure 2-2/2C/2C quantif.xlsx
- __MACOSX/Figure 2-2/2C/._2C quantif.xlsx
- Figure 2-2/2E/2E CD301+.jpg
- __MACOSX/Figure 2-2/2E/._2E CD301+.jpg
- Figure 2-2/2E/2E IF CD301-.tif
- __MACOSX/Figure 2-2/2E/._2E IF CD301-.tif
- Figure 2-2/2E/2E CD301-.jpg
- __MACOSX/Figure 2-2/2E/._2E CD301-.jpg
- Figure 2-2/2E/2E IF CD301+.tif
- __MACOSX/Figure 2-2/2E/._2E IF CD301+.tif
- Figure 2-2/2B/2B patient CD68.tif
- __MACOSX/Figure 2-2/2B/._2B patient CD68.tif
- Figure 2-2/2B/2B control CD68.tif
- __MACOSX/Figure 2-2/2B/._2B control CD68.tif
- Figure 2-2/2B/2B control CD68-CD301.tif
- __MACOSX/Figure 2-2/2B/._2B control CD68-CD301.tif
- Figure 2-2/2B/2B quantif.xlsx
- __MACOSX/Figure 2-2/2B/._2B quantif.xlsx
- Figure 2-2/2B/2B patient CD68-CD301.tif
- __MACOSX/Figure 2-2/2B/._2B patient CD68-CD301.tif
- Figure 2-2/2B/2B control CD301.tif
- __MACOSX/Figure 2-2/2B/._2B control CD301.tif
- Figure 2-2/2B/2B patient CD301.tif
- __MACOSX/Figure 2-2/2B/._2B patient CD301.tif
