# Supplementary material for: Targeting CD301 + macrophages inhibits endometrial fibrosis and improves pregnancy outcome
Source: EMBO Mol Med. 2023 Jul 31;15(9):e17601. doi: 10.15252/emmm.202317601 (PMC10493587; doi:10.15252/emmm.202317601)
Supplement: Supplementary file 3 — Source Data for Figure 2 [file EMMM-15-e17601-s003.zip › Figure 2-2/2G/2G quantif.xlsx]

## Sheet: Fibronectin
CD301-	CD301+
0.64977	2.18743
1.10563	2.52559
1.2446	1.67588

## Sheet: Collagen 1
CD301-	CD301+
0.815812	2.79545
0.841793	3.40625
1.3424	3.22296

## Sheet: a-SMA
CD301-	CD301+
1.06284	1.10681
0.98985	1.26237
0.947313	1.15223

## Sheet: CTGF
CD301-	CD301+
0.94062	3.68381
0.790435	3.50597
1.26894	2.98856
