# Supplementary material for: Targeting CD301 + macrophages inhibits endometrial fibrosis and improves pregnancy outcome
Source: EMBO Mol Med. 2023 Jul 31;15(9):e17601. doi: 10.15252/emmm.202317601 (PMC10493587; doi:10.15252/emmm.202317601)
Supplement: Supplementary file 3 — Source Data for Figure 2 [file EMMM-15-e17601-s003.zip › Figure 2-2/2A/2A quantif.xlsx]

## Sheet: CD14+ of CD45 %
Control	Patient
15.32	5.67
14.92	1.42
5.34	6.18
9.19	3.59
12.33	4.81
5.46	11
13.98	9.84
8.59	8.18
10.72	4.8
6.91	3
19.52	13.21
13.95	12.21
19.52	9.94
4.24	4.21
5.69	2.97
13.52	3.39
16.01	4.15
6.08	4.01
22.52	2.97
4.25	6.69

## Sheet: CD301+Macro
Control	Patient
10.71	20.56
17.42	38.56
10.44	42.88
5.66	15.03
12.37	30.08
7.42	30.51
28.36	19.62
12.93	36.27
30.99	29.81
16.1	27.64
10.3	28.69
11.28	19.54
30.99	16.79
27.79	55.09
27.63	31.99
9.13	41.39
5.37	44.51
5.99	39.08
8.04	29.09
25.1	19.68

## Sheet: CD80+ Macro
Control	Patient
10.36	5.73
5.8	3.91
0.46	3.58
4.95	8.58
6.66	2.33
2.58	1.61
3.86	2.23
2.39	6.33
10.05	2.31
7.44	2.5
4.07	1.14
9.58	9.93
5.22	11.43
2.44	2.57
3.92	1.43
5.53	5.49
6.76	3.37
7.4	4.3
9.51	5.81
2.85	2.09

## Sheet: CD163+ Macro
Control	Patient
39.89	33.84
27.28	27.87
53.62	28.26
35.23	32.19
40.43	24.29
50.74	23.23
45.11	21.84
33.68	17.67
29.6	20.19
61.09	30.17
40.23	29.57
51.62	39.05
51.55	48.18
33.88	41.42
63.85	18.42
59.1	18.39
47.17	21.09
54.95	32.14
45.08	32.59
52.6	39.12
