# Supplementary material for: Targeting CD301 + macrophages inhibits endometrial fibrosis and improves pregnancy outcome
Source: EMBO Mol Med. 2023 Jul 31;15(9):e17601. doi: 10.15252/emmm.202317601 (PMC10493587; doi:10.15252/emmm.202317601)
Supplement: Supplementary file 3 — Source Data for Figure 2 [file EMMM-15-e17601-s003.zip › Figure 2-2/2F/2F quantif.xlsx]

## Sheet: CD14
CD301-	CD301+
1.11008	0.94118
1.04368	1.07854
0.84624	0.926602

## Sheet: CD301
CD301-	CD301+
1.14204	6.09012
1.09936	5.67958
0.758591	4.09294
