# Supplementary material for: Targeting CD301 + macrophages inhibits endometrial fibrosis and improves pregnancy outcome
Source: EMBO Mol Med. 2023 Jul 31;15(9):e17601. doi: 10.15252/emmm.202317601 (PMC10493587; doi:10.15252/emmm.202317601)
Supplement: Supplementary file 3 — Source Data for Figure 2 [file EMMM-15-e17601-s003.zip › Figure 2-2/2C/2C quantif.xlsx]

## Sheet: a-SMA
Control	Patient
1.52522	3.69745
1.02349	4.62259
0.461119	3.46646
1.10398	5.47356
0.886192	4.84075

## Sheet: CD301
Control	Patient
5	39
8	28
11	30
15	25
12	28
