# Supplementary material for: Targeting CD301 + macrophages inhibits endometrial fibrosis and improves pregnancy outcome
Source: EMBO Mol Med. 2023 Jul 31;15(9):e17601. doi: 10.15252/emmm.202317601 (PMC10493587; doi:10.15252/emmm.202317601)
Supplement: Supplementary file 3 — Source Data for Figure 2 [file EMMM-15-e17601-s003.zip › Figure 2-2/2B/2B quantif.xlsx]

## Sheet: sheet1
Control	Patient
12.5	62.5
10	50
8.33	33.33
9.52	62.5
20	33.33
