# Supplementary material for: Targeting CD301 + macrophages inhibits endometrial fibrosis and improves pregnancy outcome
Source: EMBO Mol Med. 2023 Jul 31;15(9):e17601. doi: 10.15252/emmm.202317601 (PMC10493587; doi:10.15252/emmm.202317601)
Supplement: Supplementary file 4 — Source Data for Figure 3 [file EMMM-15-e17601-s007.zip]

Archive with 68 entries (59 files):
- Figure 3-2/
- __MACOSX/._Figure 3-2
- Figure 3-2/3E/
- __MACOSX/Figure 3-2/._3E
- Figure 3-2/3B/
- __MACOSX/Figure 3-2/._3B
- Figure 3-2/3C/
- __MACOSX/Figure 3-2/._3C
- Figure 3-2/3D/
- __MACOSX/Figure 3-2/._3D
- Figure 3-2/3H/
- __MACOSX/Figure 3-2/._3H
- Figure 3-2/3F/
- __MACOSX/Figure 3-2/._3F
- Figure 3-2/3G/
- __MACOSX/Figure 3-2/._3G
- Figure 3-2/3I/
- __MACOSX/Figure 3-2/._3I
- Figure 3-2/3E/Patient AXL.tif
- __MACOSX/Figure 3-2/3E/._Patient AXL.tif
- Figure 3-2/3E/Control a-SMA.tif
- __MACOSX/Figure 3-2/3E/._Control a-SMA.tif
- Figure 3-2/3E/quantif.xlsx
- __MACOSX/Figure 3-2/3E/._quantif.xlsx
- Figure 3-2/3E/Control AXL-a-SMA.tif
- __MACOSX/Figure 3-2/3E/._Control AXL-a-SMA.tif
- Figure 3-2/3E/Patient a-SMA.tif
- __MACOSX/Figure 3-2/3E/._Patient a-SMA.tif
- Figure 3-2/3E/Patient AXL-a-SMA.tif
- __MACOSX/Figure 3-2/3E/._Patient AXL-a-SMA.tif
- Figure 3-2/3E/Control AXL.tif
- __MACOSX/Figure 3-2/3E/._Control AXL.tif
- Figure 3-2/3B/3B.xlsx
- __MACOSX/Figure 3-2/3B/._3B.xlsx
- Figure 3-2/3C/3C quantif.xlsx
- __MACOSX/Figure 3-2/3C/._3C quantif.xlsx
- Figure 3-2/3C/3C blot.pdf
- __MACOSX/Figure 3-2/3C/._3C blot.pdf
- Figure 3-2/3D/3D IF patient GAS6.tif
- __MACOSX/Figure 3-2/3D/._3D IF patient GAS6.tif
- Figure 3-2/3D/3D IF control GAS6.tif
- __MACOSX/Figure 3-2/3D/._3D IF control GAS6.tif
- Figure 3-2/3D/3D IF patient CD301.tif
- __MACOSX/Figure 3-2/3D/._3D IF patient CD301.tif
- Figure 3-2/3D/3D IF control CD301.tif
- __MACOSX/Figure 3-2/3D/._3D IF control CD301.tif
- Figure 3-2/3D/3D IF control GAS6-CD301.tif
- __MACOSX/Figure 3-2/3D/._3D IF control GAS6-CD301.tif
- Figure 3-2/3D/3D quantif.xlsx
- __MACOSX/Figure 3-2/3D/._3D quantif.xlsx
- Figure 3-2/3D/3D IF patient GAS6-CD301.tif
- __MACOSX/Figure 3-2/3D/._3D IF patient GAS6-CD301.tif
- Figure 3-2/3H/3H quantif.xlsx
- __MACOSX/Figure 3-2/3H/._3H quantif.xlsx
- Figure 3-2/3H/3H blot.pdf
- __MACOSX/Figure 3-2/3H/._3H blot.pdf
- Figure 3-2/3F/3F blot.pdf
- __MACOSX/Figure 3-2/3F/._3F blot.pdf
- Figure 3-2/3F/3F quantif.xlsx
- __MACOSX/Figure 3-2/3F/._3F quantif.xlsx
- Figure 3-2/3G/3G blot.pdf
- __MACOSX/Figure 3-2/3G/._3G blot.pdf
- Figure 3-2/3G/3G quantif.xlsx
- __MACOSX/Figure 3-2/3G/._3G quantif.xlsx
- Figure 3-2/3I/3I quantif.xlsx
- __MACOSX/Figure 3-2/3I/._3I quantif.xlsx
- Figure 3-2/3I/3I blot.pdf
- __MACOSX/Figure 3-2/3I/._3I blot.pdf
