# Supplementary material for: Targeting CD301 + macrophages inhibits endometrial fibrosis and improves pregnancy outcome
Source: EMBO Mol Med. 2023 Jul 31;15(9):e17601. doi: 10.15252/emmm.202317601 (PMC10493587; doi:10.15252/emmm.202317601)
Supplement: Supplementary file 4 — Source Data for Figure 3 [file EMMM-15-e17601-s007.zip › Figure 3-2/3E/quantif.xlsx]

## Sheet: Sheet1
Control	Patient
1.09564	1.56771
0.915073	1.88906
1.0505	1.85042
1.15876	1.47246
0.780031	1.3749
