# Supplementary material for: Targeting CD301 + macrophages inhibits endometrial fibrosis and improves pregnancy outcome
Source: EMBO Mol Med. 2023 Jul 31;15(9):e17601. doi: 10.15252/emmm.202317601 (PMC10493587; doi:10.15252/emmm.202317601)
Supplement: Supplementary file 4 — Source Data for Figure 3 [file EMMM-15-e17601-s007.zip › Figure 3-2/3B/3B.xlsx]

## Sheet: Sheet1
SEPP1	GAS6	CCL8	PLTP	APOE
1.29462	2.88748	2.60271	1.49662	1.5989
1.44646	2.73172	2.78952	1.36766	1.78644
1.79319	2.65702	3.18218	1.40611	1.65529
