# Supplementary material for: Targeting CD301 + macrophages inhibits endometrial fibrosis and improves pregnancy outcome
Source: EMBO Mol Med. 2023 Jul 31;15(9):e17601. doi: 10.15252/emmm.202317601 (PMC10493587; doi:10.15252/emmm.202317601)
Supplement: Supplementary file 4 — Source Data for Figure 3 [file EMMM-15-e17601-s007.zip › Figure 3-2/3C/3C quantif.xlsx]

## Sheet: GAS6
CD301-	CD301+
0.775386	5.29473
1.35894	4.89142
0.865671	4.65483

## Sheet: CCL8
CD301-	CD301+
1.04429	0.696707
0.916647	0.934308
1.03906	1.00826
