# Supplementary material for: Targeting CD301 + macrophages inhibits endometrial fibrosis and improves pregnancy outcome
Source: EMBO Mol Med. 2023 Jul 31;15(9):e17601. doi: 10.15252/emmm.202317601 (PMC10493587; doi:10.15252/emmm.202317601)
Supplement: Supplementary file 4 — Source Data for Figure 3 [file EMMM-15-e17601-s007.zip › Figure 3-2/3D/3D quantif.xlsx]

## Sheet: Sheet1
Control	Patient
0.768519	1.55729
0.918403	1.89873
1.17998	1.33681
0.753472	2.22627
1.37963	1.06308
