# Supplementary material for: Targeting CD301 + macrophages inhibits endometrial fibrosis and improves pregnancy outcome
Source: EMBO Mol Med. 2023 Jul 31;15(9):e17601. doi: 10.15252/emmm.202317601 (PMC10493587; doi:10.15252/emmm.202317601)
Supplement: Supplementary file 4 — Source Data for Figure 3 [file EMMM-15-e17601-s007.zip › Figure 3-2/3H/3H quantif.xlsx]

## Sheet: Collagen 1
GAS6	-	-	+	+
Bemcentinib	-	+	-	+
	0.968429	0.671659	2.60446	0.890076
	1.05095	0.831483	2.57378	1.02728
	0.980621	0.899116	2.69941	0.988407

## Sheet: a-SMA
GAS6	-	-	+	+
Bemcentinib	-	+	-	+
	1.20914	0.788193	1.68072	0.932076
	0.828095	0.70269	1.58467	0.96535
	0.962764	0.691835	1.41031	0.915969
