# Supplementary material for: Targeting CD301 + macrophages inhibits endometrial fibrosis and improves pregnancy outcome
Source: EMBO Mol Med. 2023 Jul 31;15(9):e17601. doi: 10.15252/emmm.202317601 (PMC10493587; doi:10.15252/emmm.202317601)
Supplement: Supplementary file 4 — Source Data for Figure 3 [file EMMM-15-e17601-s007.zip › Figure 3-2/3G/3G quantif.xlsx]

## Sheet: Collagen 1
GAS6 ng/mL	0	10	20	50	100	200
	1.04236	0.860939	1.01143	1.76957	2.21442	3.05183
	0.897961	0.91479	1.0001	1.62105	1.90287	2.4523
	1.05968	1.20777	1.25265	1.8896	1.78885	2.50567

## Sheet: a-SMA
GAS6 ng/mL	0	10	20	50	100	200
	1.04859	1.00883	1.00553	1.20881	1.20168	1.92926
	0.953201	1.03141	1.09988	1.27755	1.31779	1.5868
	0.998207	0.981734	1.08938	1.45197	1.43955	1.59123
