# Supplementary material for: Targeting CD301 + macrophages inhibits endometrial fibrosis and improves pregnancy outcome
Source: EMBO Mol Med. 2023 Jul 31;15(9):e17601. doi: 10.15252/emmm.202317601 (PMC10493587; doi:10.15252/emmm.202317601)
Supplement: Supplementary file 4 — Source Data for Figure 3 [file EMMM-15-e17601-s007.zip › Figure 3-2/3I/3I quantif.xlsx]

## Sheet: Collagen 1
CD301	-	+	+
GAS6-Anti	-	-	+
	0.84648	3.01262	1.61102
	0.621319	2.87102	1.51523
	1.5322	2.96744	1.43751

## Sheet: a-SMA
CD301	-	+	+
GAS6-Anti	-	-	+
	1.014	1.934	1.16799
	0.860542	1.80726	1.15322
	1.12546	1.65861	1.15099
