# Supplementary material for: Targeting CD301 + macrophages inhibits endometrial fibrosis and improves pregnancy outcome
Source: EMBO Mol Med. 2023 Jul 31;15(9):e17601. doi: 10.15252/emmm.202317601 (PMC10493587; doi:10.15252/emmm.202317601)
Supplement: Supplementary file 5 — Source Data for Figure 4 [file EMMM-15-e17601-s008.zip]

Archive with 32 entries (26 files):
- Figure 4-2/
- __MACOSX/._Figure 4-2
- Figure 4-2/4E/
- __MACOSX/Figure 4-2/._4E
- Figure 4-2/4B/
- __MACOSX/Figure 4-2/._4B
- Figure 4-2/4C/
- __MACOSX/Figure 4-2/._4C
- Figure 4-2/4D/
- __MACOSX/Figure 4-2/._4D
- Figure 4-2/4F/
- __MACOSX/Figure 4-2/._4F
- Figure 4-2/4E/4E.xlsx
- __MACOSX/Figure 4-2/4E/._4E.xlsx
- Figure 4-2/4B/4B quantif.xlsx
- __MACOSX/Figure 4-2/4B/._4B quantif.xlsx
- Figure 4-2/4B/4B blot.pdf
- __MACOSX/Figure 4-2/4B/._4B blot.pdf
- Figure 4-2/4C/4C quantif.xlsx
- __MACOSX/Figure 4-2/4C/._4C quantif.xlsx
- Figure 4-2/4C/4C blot.pdf
- __MACOSX/Figure 4-2/4C/._4C blot.pdf
- Figure 4-2/4D/4D quantif.xlsx
- __MACOSX/Figure 4-2/4D/._4D quantif.xlsx
- Figure 4-2/4D/4D Patient.tif
- __MACOSX/Figure 4-2/4D/._4D Patient.tif
- Figure 4-2/4D/4D Control.tif
- __MACOSX/Figure 4-2/4D/._4D Control.tif
- Figure 4-2/4F/4F blot.pdf
- __MACOSX/Figure 4-2/4F/._4F blot.pdf
- Figure 4-2/4F/4F quantif.xlsx
- __MACOSX/Figure 4-2/4F/._4F quantif.xlsx
