# Supplementary material for: Targeting CD301 + macrophages inhibits endometrial fibrosis and improves pregnancy outcome
Source: EMBO Mol Med. 2023 Jul 31;15(9):e17601. doi: 10.15252/emmm.202317601 (PMC10493587; doi:10.15252/emmm.202317601)
Supplement: Supplementary file 5 — Source Data for Figure 4 [file EMMM-15-e17601-s008.zip › Figure 4-2/4E/4E.xlsx]

## Sheet: ACTA2
GAS6	-	+	+
JSH23	-	-	+
	0.817616	2.03304	0.975107
	1.13002	1.83227	1.02359
	1.05237	2.6274	1.44757

## Sheet: COL1A1
GAS6	-	+	+
JSH23	-	-	+
	1.09207	1.93944	1.21172
	0.761575	1.88826	1.01673
	1.14636	1.71842	1.09966
