# Supplementary material for: Targeting CD301 + macrophages inhibits endometrial fibrosis and improves pregnancy outcome
Source: EMBO Mol Med. 2023 Jul 31;15(9):e17601. doi: 10.15252/emmm.202317601 (PMC10493587; doi:10.15252/emmm.202317601)
Supplement: Supplementary file 5 — Source Data for Figure 4 [file EMMM-15-e17601-s008.zip › Figure 4-2/4B/4B quantif.xlsx]

## Sheet: p-p65
GAS6 (h)	0	3	6	12	24	48
	1.05085	1.17605	1.15408	1.52235	1.48656	1.24425
	0.909966	0.854072	1.48977	1.31925	1.44543	1.36059
	1.03918	1.05243	1.12763	1.20312	1.42137	1.49015
