# Supplementary material for: Targeting CD301 + macrophages inhibits endometrial fibrosis and improves pregnancy outcome
Source: EMBO Mol Med. 2023 Jul 31;15(9):e17601. doi: 10.15252/emmm.202317601 (PMC10493587; doi:10.15252/emmm.202317601)
Supplement: Supplementary file 5 — Source Data for Figure 4 [file EMMM-15-e17601-s008.zip › Figure 4-2/4C/4C quantif.xlsx]

## Sheet: p-p65
GAS6	-	+	+	+
GAS6-Anti	-	-	+	-
Bemcentinib	-	-	-	+
	0.97768	1.45003	0.87538	0.790802
	1.01146	1.38923	1.01624	0.831688
	1.01086	1.28709	0.695579	0.649899

## Sheet: a-SMA
GAS6	-	+	+	+
GAS6-Anti	-	-	+	-
Bemcentinib	-	-	-	+
	1.02306	2.63174	1.86626	1.70129
	1.04923	2.59439	1.38907	1.2838
	0.927711	2.14434	1.19336	1.13258

## Sheet: Collagen 1
GAS6	-	+	+	+
GAS6-Anti	-	-	+	-
Bemcentinib	-	-	-	+
	0.954843	3.27514	1.09012	0.942885
	0.919782	2.75617	1.28407	1.56673
	1.12538	2.31844	1.21345	1.59923
