# Supplementary material for: Targeting CD301 + macrophages inhibits endometrial fibrosis and improves pregnancy outcome
Source: EMBO Mol Med. 2023 Jul 31;15(9):e17601. doi: 10.15252/emmm.202317601 (PMC10493587; doi:10.15252/emmm.202317601)
Supplement: Supplementary file 5 — Source Data for Figure 4 [file EMMM-15-e17601-s008.zip › Figure 4-2/4D/4D quantif.xlsx]

## Sheet: Sheet1
Control	Patient
1.08876	1.09301
0.855137	1.03775
1.11662	1.21123
0.918894	1.26696
1.02059	1.37464
