# Supplementary material for: Targeting CD301 + macrophages inhibits endometrial fibrosis and improves pregnancy outcome
Source: EMBO Mol Med. 2023 Jul 31;15(9):e17601. doi: 10.15252/emmm.202317601 (PMC10493587; doi:10.15252/emmm.202317601)
Supplement: Supplementary file 5 — Source Data for Figure 4 [file EMMM-15-e17601-s008.zip › Figure 4-2/4F/4F quantif.xlsx]

## Sheet: Collagen 1
GAS6	-	+	+
JSH23	-	-	+
	0.994732	1.69393	0.904202
	0.989448	1.842	0.89397
	0.972444	1.56807	1.2128

## Sheet: a-SMA
GAS6	-	+	+
JSH23	-	-	+
	0.984939	1.13882	0.812189
	0.996957	1.06914	0.938377
	1.0181	1.16425	0.97427
