# Supplementary material for: Targeting CD301 + macrophages inhibits endometrial fibrosis and improves pregnancy outcome
Source: EMBO Mol Med. 2023 Jul 31;15(9):e17601. doi: 10.15252/emmm.202317601 (PMC10493587; doi:10.15252/emmm.202317601)
Supplement: Supplementary file 6 — Source Data for Figure 5 [file EMMM-15-e17601-s005.zip]

Archive with 68 entries (62 files):
- Figure 5-2/
- __MACOSX/._Figure 5-2
- Figure 5-2/5F/
- __MACOSX/Figure 5-2/._5F
- Figure 5-2/5C/
- __MACOSX/Figure 5-2/._5C
- Figure 5-2/5D/
- __MACOSX/Figure 5-2/._5D
- Figure 5-2/5E/
- __MACOSX/Figure 5-2/._5E
- Figure 5-2/5B/
- __MACOSX/Figure 5-2/._5B
- Figure 5-2/5F/5F Sham AXL.tif
- __MACOSX/Figure 5-2/5F/._5F Sham AXL.tif
- Figure 5-2/5F/5F quantif.xlsx
- __MACOSX/Figure 5-2/5F/._5F quantif.xlsx
- Figure 5-2/5F/5F IUA AXL.tif
- __MACOSX/Figure 5-2/5F/._5F IUA AXL.tif
- Figure 5-2/5C/5C.xlsx
- __MACOSX/Figure 5-2/5C/._5C.xlsx
- Figure 5-2/5D/Isotype-2.bmp
- __MACOSX/Figure 5-2/5D/._Isotype-2.bmp
- Figure 5-2/5D/quantif.xlsx
- __MACOSX/Figure 5-2/5D/._quantif.xlsx
- Figure 5-2/5D/Isotype-3.bmp
- __MACOSX/Figure 5-2/5D/._Isotype-3.bmp
- Figure 5-2/5D/Isotype-4.bmp
- __MACOSX/Figure 5-2/5D/._Isotype-4.bmp
- Figure 5-2/5D/Sham-3.bmp
- __MACOSX/Figure 5-2/5D/._Sham-3.bmp
- Figure 5-2/5D/IUA-3.bmp
- __MACOSX/Figure 5-2/5D/._IUA-3.bmp
- Figure 5-2/5D/IUA-2.bmp
- __MACOSX/Figure 5-2/5D/._IUA-2.bmp
- Figure 5-2/5D/Sham-2.bmp
- __MACOSX/Figure 5-2/5D/._Sham-2.bmp
- Figure 5-2/5D/IUA-1.bmp
- __MACOSX/Figure 5-2/5D/._IUA-1.bmp
- Figure 5-2/5D/Sham-1.bmp
- __MACOSX/Figure 5-2/5D/._Sham-1.bmp
- Figure 5-2/5D/IUA-4.bmp
- __MACOSX/Figure 5-2/5D/._IUA-4.bmp
- Figure 5-2/5D/Sham-4.bmp
- __MACOSX/Figure 5-2/5D/._Sham-4.bmp
- Figure 5-2/5E/Sham GAS6.tif
- __MACOSX/Figure 5-2/5E/._Sham GAS6.tif
- Figure 5-2/5E/IUA CD301b.tif
- __MACOSX/Figure 5-2/5E/._IUA CD301b.tif
- Figure 5-2/5E/Sham CD301b.tif
- __MACOSX/Figure 5-2/5E/._Sham CD301b.tif
- Figure 5-2/5E/IUA GAS6-CD301b.tif
- __MACOSX/Figure 5-2/5E/._IUA GAS6-CD301b.tif
- Figure 5-2/5E/IUA GAS6.tif
- __MACOSX/Figure 5-2/5E/._IUA GAS6.tif
- Figure 5-2/5E/Sham GAS6-CD301b.tif
- __MACOSX/Figure 5-2/5E/._Sham GAS6-CD301b.tif
- Figure 5-2/5E/5E quantif.xlsx
- __MACOSX/Figure 5-2/5E/._5E quantif.xlsx
- Figure 5-2/5B/Collagen1 IUA.tif
- __MACOSX/Figure 5-2/5B/._Collagen1 IUA.tif
- Figure 5-2/5B/Masson Sham.tif
- __MACOSX/Figure 5-2/5B/._Masson Sham.tif
- Figure 5-2/5B/Collagen 1 Sham.tif
- __MACOSX/Figure 5-2/5B/._Collagen 1 Sham.tif
- Figure 5-2/5B/5B-Collagen1 quantif.xlsx
- __MACOSX/Figure 5-2/5B/._5B-Collagen1 quantif.xlsx
- Figure 5-2/5B/Masson IUA.tif
- __MACOSX/Figure 5-2/5B/._Masson IUA.tif
