# Supplementary material for: Targeting CD301 + macrophages inhibits endometrial fibrosis and improves pregnancy outcome
Source: EMBO Mol Med. 2023 Jul 31;15(9):e17601. doi: 10.15252/emmm.202317601 (PMC10493587; doi:10.15252/emmm.202317601)
Supplement: Supplementary file 6 — Source Data for Figure 5 [file EMMM-15-e17601-s005.zip › Figure 5-2/5F/5F quantif.xlsx]

## Sheet: Sheet1
Sham	IUA
0.718886	3.0293
1.10067	2.28132
1.00925	1.70943
1.1069	1.47673
1.06431	2.09796
