# Supplementary material for: Targeting CD301 + macrophages inhibits endometrial fibrosis and improves pregnancy outcome
Source: EMBO Mol Med. 2023 Jul 31;15(9):e17601. doi: 10.15252/emmm.202317601 (PMC10493587; doi:10.15252/emmm.202317601)
Supplement: Supplementary file 6 — Source Data for Figure 5 [file EMMM-15-e17601-s005.zip › Figure 5-2/5C/5C.xlsx]

## Sheet: Acta2
Sham	IUA
0.664937	2.87048
0.895826	1.75478
1.2757	4.53559
1.33912	2.4989
0.824328	3.84049

## Sheet: Col1a1
Sham	IUA
0.909923	2.0053
0.942011	1.78239
0.995723	2.09045
1.33221	1.73365
0.820069	2.20965
