# Supplementary material for: Targeting CD301 + macrophages inhibits endometrial fibrosis and improves pregnancy outcome
Source: EMBO Mol Med. 2023 Jul 31;15(9):e17601. doi: 10.15252/emmm.202317601 (PMC10493587; doi:10.15252/emmm.202317601)
Supplement: Supplementary file 6 — Source Data for Figure 5 [file EMMM-15-e17601-s005.zip › Figure 5-2/5D/quantif.xlsx]

## Sheet: F4-80+CD11b+ of CD45+ (%)
Sham	IUA
43.51	23.2
39.48	17.48
35.38	18.49
24.39	24.59
32.42	32.98

## Sheet: CD301b+Macro(%)
Sham	IUA
9.78	19.25
7.38	15.58
12.45	21.49
13.59	18.59
4.52	27.58

## Sheet: CD86+Macro(%)
Sham	IUA
11.21	27.97
10.78	20.58
15.49	25.59
21.48	19.48
18.48	27.09

## Sheet: CD163+Macro(%)
Sham	IUA
32.39	12.49
30.59	15.69
28.59	30.94
35.09	20.64
29.49	25.72
