# Supplementary material for: Targeting CD301 + macrophages inhibits endometrial fibrosis and improves pregnancy outcome
Source: EMBO Mol Med. 2023 Jul 31;15(9):e17601. doi: 10.15252/emmm.202317601 (PMC10493587; doi:10.15252/emmm.202317601)
Supplement: Supplementary file 6 — Source Data for Figure 5 [file EMMM-15-e17601-s005.zip › Figure 5-2/5E/5E quantif.xlsx]

## Sheet: Sheet1
Sham	IUA
1.1429	1.61247
1.01261	1.48165
0.830728	1.32531
1.26746	2.05493
0.7463	1.7881
