# Supplementary material for: Targeting CD301 + macrophages inhibits endometrial fibrosis and improves pregnancy outcome
Source: EMBO Mol Med. 2023 Jul 31;15(9):e17601. doi: 10.15252/emmm.202317601 (PMC10493587; doi:10.15252/emmm.202317601)
Supplement: Supplementary file 6 — Source Data for Figure 5 [file EMMM-15-e17601-s005.zip › Figure 5-2/5B/5B-Collagen1 quantif.xlsx]

## Sheet: Sheet1
Sham	IUA
0.69618	1.8961
1.43704	1.38097
1.15086	1.60408
0.831387	1.43704
0.884535	2.05437
