# Supplementary material for: Targeting CD301 + macrophages inhibits endometrial fibrosis and improves pregnancy outcome
Source: EMBO Mol Med. 2023 Jul 31;15(9):e17601. doi: 10.15252/emmm.202317601 (PMC10493587; doi:10.15252/emmm.202317601)
Supplement: Supplementary file 7 — Source Data for Figure 6 [file EMMM-15-e17601-s006.zip]

Archive with 92 entries (86 files):
- Figure 6-1/
- __MACOSX/._Figure 6-1
- Figure 6-1/6F/
- __MACOSX/Figure 6-1/._6F
- Figure 6-1/6B/
- __MACOSX/Figure 6-1/._6B
- Figure 6-1/6E/
- __MACOSX/Figure 6-1/._6E
- Figure 6-1/6D/
- __MACOSX/Figure 6-1/._6D
- Figure 6-1/6C/
- __MACOSX/Figure 6-1/._6C
- Figure 6-1/6B.bmp.baiduyun.uploading.cfg
- __MACOSX/Figure 6-1/._6B.bmp.baiduyun.uploading.cfg
- Figure 6-1/6F/quantif.xlsx
- __MACOSX/Figure 6-1/6F/._quantif.xlsx
- Figure 6-1/6F/IUA-2.jpg
- __MACOSX/Figure 6-1/6F/._IUA-2.jpg
- Figure 6-1/6F/Sham-2.jpg
- __MACOSX/Figure 6-1/6F/._Sham-2.jpg
- Figure 6-1/6F/IUA-1.jpg
- __MACOSX/Figure 6-1/6F/._IUA-1.jpg
- Figure 6-1/6F/Sham-1.jpg
- __MACOSX/Figure 6-1/6F/._Sham-1.jpg
- Figure 6-1/6F/IUA+DT-1.jpg
- __MACOSX/Figure 6-1/6F/._IUA+DT-1.jpg
- Figure 6-1/6F/IUA+DT-2.jpg
- __MACOSX/Figure 6-1/6F/._IUA+DT-2.jpg
- Figure 6-1/6B/IUA+DT-1.bmp
- __MACOSX/Figure 6-1/6B/._IUA+DT-1.bmp
- Figure 6-1/6B/IUA+DT-2.bmp
- __MACOSX/Figure 6-1/6B/._IUA+DT-2.bmp
- Figure 6-1/6B/quantif.xlsx
- __MACOSX/Figure 6-1/6B/._quantif.xlsx
- Figure 6-1/6B/Isotype-1.bmp
- __MACOSX/Figure 6-1/6B/._Isotype-1.bmp
- Figure 6-1/6B/IUA-2.bmp
- __MACOSX/Figure 6-1/6B/._IUA-2.bmp
- Figure 6-1/6B/Sham-2.bmp
- __MACOSX/Figure 6-1/6B/._Sham-2.bmp
- Figure 6-1/6B/IUA-1.bmp
- __MACOSX/Figure 6-1/6B/._IUA-1.bmp
- Figure 6-1/6B/Sham-1.bmp
- __MACOSX/Figure 6-1/6B/._Sham-1.bmp
- Figure 6-1/6E/AXL IUA.tif
- __MACOSX/Figure 6-1/6E/._AXL IUA.tif
- Figure 6-1/6E/AXL Sham.tif
- __MACOSX/Figure 6-1/6E/._AXL Sham.tif
- Figure 6-1/6E/AXL IUA+DT.tif
- __MACOSX/Figure 6-1/6E/._AXL IUA+DT.tif
- Figure 6-1/6E/p-p65 IUA.tif
- __MACOSX/Figure 6-1/6E/._p-p65 IUA.tif
- Figure 6-1/6E/Collagen1 IUA.tif
- __MACOSX/Figure 6-1/6E/._Collagen1 IUA.tif
- Figure 6-1/6E/quantif.xlsx
- __MACOSX/Figure 6-1/6E/._quantif.xlsx
- Figure 6-1/6E/6E Masson Sham.tif
- __MACOSX/Figure 6-1/6E/._6E Masson Sham.tif
- Figure 6-1/6E/Collagen1 Sham.tif
- __MACOSX/Figure 6-1/6E/._Collagen1 Sham.tif
- Figure 6-1/6E/p-p65 Sham.tif
- __MACOSX/Figure 6-1/6E/._p-p65 Sham.tif
- Figure 6-1/6E/6E Masson IUA.tif
- __MACOSX/Figure 6-1/6E/._6E Masson IUA.tif
- Figure 6-1/6E/p-p65 IUA+DT.tif
- __MACOSX/Figure 6-1/6E/._p-p65 IUA+DT.tif
- Figure 6-1/6E/6E Masson IUA+DT.tif
- __MACOSX/Figure 6-1/6E/._6E Masson IUA+DT.tif
- Figure 6-1/6E/Collagen1 IUA+DT.tif
- __MACOSX/Figure 6-1/6E/._Collagen1 IUA+DT.tif
- Figure 6-1/6D/6D.xlsx
- __MACOSX/Figure 6-1/6D/._6D.xlsx
- Figure 6-1/6C/Sham GAS6.tif
- __MACOSX/Figure 6-1/6C/._Sham GAS6.tif
- Figure 6-1/6C/Sham GAS6-GFP.tif
- __MACOSX/Figure 6-1/6C/._Sham GAS6-GFP.tif
- Figure 6-1/6C/IUA GAS6.tif
- __MACOSX/Figure 6-1/6C/._IUA GAS6.tif
- Figure 6-1/6C/IUA+DT GAS6-GFP.tif
- __MACOSX/Figure 6-1/6C/._IUA+DT GAS6-GFP.tif
- Figure 6-1/6C/IUA+DT GFP.tif
- __MACOSX/Figure 6-1/6C/._IUA+DT GFP.tif
- Figure 6-1/6C/Sham GFP.tif
- __MACOSX/Figure 6-1/6C/._Sham GFP.tif
- Figure 6-1/6C/IUA+DT GAS6.tif
- __MACOSX/Figure 6-1/6C/._IUA+DT GAS6.tif
- Figure 6-1/6C/6C quantif.xlsx
- __MACOSX/Figure 6-1/6C/._6C quantif.xlsx
- Figure 6-1/6C/IUA GFP.tif
- __MACOSX/Figure 6-1/6C/._IUA GFP.tif
- Figure 6-1/6C/IUA GAS6-GFP.tif
- __MACOSX/Figure 6-1/6C/._IUA GAS6-GFP.tif
