# Supplementary material for: Targeting CD301 + macrophages inhibits endometrial fibrosis and improves pregnancy outcome
Source: EMBO Mol Med. 2023 Jul 31;15(9):e17601. doi: 10.15252/emmm.202317601 (PMC10493587; doi:10.15252/emmm.202317601)
Supplement: Supplementary file 7 — Source Data for Figure 6 [file EMMM-15-e17601-s006.zip › Figure 6-1/6F/quantif.xlsx]

## Sheet: live pups
Sham	IUA	IUA+DT
7	5	7
8	5	9
8	5	8
9	1	8
8	5	6

## Sheet: absorbed embryos
Sham	IUA	IUA+DT
1	3	1
1	5	4
1	4	1
0	5	0
0	3	1
