# Supplementary material for: Targeting CD301 + macrophages inhibits endometrial fibrosis and improves pregnancy outcome
Source: EMBO Mol Med. 2023 Jul 31;15(9):e17601. doi: 10.15252/emmm.202317601 (PMC10493587; doi:10.15252/emmm.202317601)
Supplement: Supplementary file 7 — Source Data for Figure 6 [file EMMM-15-e17601-s006.zip › Figure 6-1/6B/quantif.xlsx]

## Sheet: F4-80+CD11b+ of CD45+(%)
Sham	IUA	IUA+DT
43.43	16.59	33.59
40.59	14.75	23.54
35.63	23.45	26.74
32.56	30.58	30.43
56.54	28.59	35.43

## Sheet: CD301b+Macro(%)
Sham	IUA	IUA+DT
11.35	29.7	6.5
10.49	25.49	4.3
11.09	21.21	5.2
9.42	18.58	4.6
18.97	28.35	3.26

## Sheet: Number of CD301b+Macro
Sham	IUA	IUA+DT
420	2740	83
870	1646	154
953	1167	197
819	1997	183
1067	1871	387
