# Supplementary material for: Targeting CD301 + macrophages inhibits endometrial fibrosis and improves pregnancy outcome
Source: EMBO Mol Med. 2023 Jul 31;15(9):e17601. doi: 10.15252/emmm.202317601 (PMC10493587; doi:10.15252/emmm.202317601)
Supplement: Supplementary file 7 — Source Data for Figure 6 [file EMMM-15-e17601-s006.zip › Figure 6-1/6E/quantif.xlsx]

## Sheet: AXL
Sham	IUA	IUA+DT
1.1879	1.62341	1.13296
1.10828	1.47213	1.02946
0.96258	1.86465	1.31927
0.914013	1.55892	1.22532
0.827229	2.02229	1.13854

## Sheet: Collagen1
Sham	IUA	IUA+DT
1.16488	1.59359	1.26933
1.04449	1.48678	0.955683
0.971026	1.42777	0.893721
0.893721	1.39532	1.00348
0.925882	1.48678	0.866871

## Sheet: p-p65
Sham	IUA	IUA+DT
0.687155	1.64625	1.0275
0.806957	1.58498	0.999932
1.34096	1.71159	0.968961
0.973045	1.98659	0.829419
1.19189	2.0584	1.37465
