# Supplementary material for: Targeting CD301 + macrophages inhibits endometrial fibrosis and improves pregnancy outcome
Source: EMBO Mol Med. 2023 Jul 31;15(9):e17601. doi: 10.15252/emmm.202317601 (PMC10493587; doi:10.15252/emmm.202317601)
Supplement: Supplementary file 7 — Source Data for Figure 6 [file EMMM-15-e17601-s006.zip › Figure 6-1/6D/6D.xlsx]

## Sheet: Acta2
Sham	IUA	IUA+DT
1.27703	2.66253	1.08884
1.34052	4.41617	0.954486
0.713406	4.79921	2.10351
0.494073	2.5015	2.01782
1.17511	1.49775	1.81856

## Sheet: Col1a1
Sham	IUA	IUA+DT
1.21641	1.63879	1.28577
0.909174	1.69658	1.26806
0.896658	1.89557	1.60506
0.866114	1.63879	0.796987
1.11159	1.38764	0.961014
