# Supplementary material for: Targeting CD301 + macrophages inhibits endometrial fibrosis and improves pregnancy outcome
Source: EMBO Mol Med. 2023 Jul 31;15(9):e17601. doi: 10.15252/emmm.202317601 (PMC10493587; doi:10.15252/emmm.202317601)
Supplement: Supplementary file 7 — Source Data for Figure 6 [file EMMM-15-e17601-s006.zip › Figure 6-1/6C/6C quantif.xlsx]

## Sheet: Sheet1
Sham	IUA	IUA+DT
0.888846	1.2614	0.551552
0.976619	1.32541	1.1261
1.01878	1.47834	0.77386
1.16098	1.88578	0.977003
0.954772	1.54427	1.18513
