# Supplementary material for: Targeting CD301 + macrophages inhibits endometrial fibrosis and improves pregnancy outcome
Source: EMBO Mol Med. 2023 Jul 31;15(9):e17601. doi: 10.15252/emmm.202317601 (PMC10493587; doi:10.15252/emmm.202317601)
Supplement: Supplementary file 8 — Source Data for Figure 7 [file EMMM-15-e17601-s001.zip]

Archive with 38 entries (34 files):
- Figure 7-1/
- __MACOSX/._Figure 7-1
- Figure 7-1/7D/
- __MACOSX/Figure 7-1/._7D
- Figure 7-1/7C/
- __MACOSX/Figure 7-1/._7C
- Figure 7-1/7B/
- __MACOSX/Figure 7-1/._7B
- Figure 7-1/7D/IUA+PBS-1.jpg
- __MACOSX/Figure 7-1/7D/._IUA+PBS-1.jpg
- Figure 7-1/7D/IUA+PBS-2.jpg
- __MACOSX/Figure 7-1/7D/._IUA+PBS-2.jpg
- Figure 7-1/7D/IUA+BEM-2.jpg
- __MACOSX/Figure 7-1/7D/._IUA+BEM-2.jpg
- Figure 7-1/7D/IUA+BEM-1.jpg
- __MACOSX/Figure 7-1/7D/._IUA+BEM-1.jpg
- Figure 7-1/7D/quantif.xlsx
- __MACOSX/Figure 7-1/7D/._quantif.xlsx
- Figure 7-1/7C/Collagen 1 IUA+PBS.tif
- __MACOSX/Figure 7-1/7C/._Collagen 1 IUA+PBS.tif
- Figure 7-1/7C/Masson IUA+PBS.tif
- __MACOSX/Figure 7-1/7C/._Masson IUA+PBS.tif
- Figure 7-1/7C/quantif.xlsx
- __MACOSX/Figure 7-1/7C/._quantif.xlsx
- Figure 7-1/7C/Masson IUA+BEM.tif
- __MACOSX/Figure 7-1/7C/._Masson IUA+BEM.tif
- Figure 7-1/7C/p-p65 IUA+PBS.tif
- __MACOSX/Figure 7-1/7C/._p-p65 IUA+PBS.tif
- Figure 7-1/7C/Collagen1 IUA+BEM.tif
- __MACOSX/Figure 7-1/7C/._Collagen1 IUA+BEM.tif
- Figure 7-1/7C/p-p65 IUA+BEM.tif
- __MACOSX/Figure 7-1/7C/._p-p65 IUA+BEM.tif
- Figure 7-1/7C/AXL IUA+PBS.tif
- __MACOSX/Figure 7-1/7C/._AXL IUA+PBS.tif
- Figure 7-1/7C/AXL IUA+BEM.tif
- __MACOSX/Figure 7-1/7C/._AXL IUA+BEM.tif
- Figure 7-1/7B/quantif.xlsx
- __MACOSX/Figure 7-1/7B/._quantif.xlsx
