# Supplementary material for: Targeting CD301 + macrophages inhibits endometrial fibrosis and improves pregnancy outcome
Source: EMBO Mol Med. 2023 Jul 31;15(9):e17601. doi: 10.15252/emmm.202317601 (PMC10493587; doi:10.15252/emmm.202317601)
Supplement: Supplementary file 8 — Source Data for Figure 7 [file EMMM-15-e17601-s001.zip › Figure 7-1/7D/quantif.xlsx]

## Sheet: Live pups
IUA+PBS	IUA+BEM
5	7
6	7
6	8
0	8
4	6

## Sheet: Absorbed embryos
IUA+PBS	IUA+BEM
1	1
2	1
0	0
2	0
3	0
