# Supplementary material for: Targeting CD301 + macrophages inhibits endometrial fibrosis and improves pregnancy outcome
Source: EMBO Mol Med. 2023 Jul 31;15(9):e17601. doi: 10.15252/emmm.202317601 (PMC10493587; doi:10.15252/emmm.202317601)
Supplement: Supplementary file 8 — Source Data for Figure 7 [file EMMM-15-e17601-s001.zip › Figure 7-1/7C/quantif.xlsx]

## Sheet: AXL
IUA+PBS	IUA+BEM
1.0433	0.680701
1.02774	0.844255
1.09791	0.777359
0.953473	0.702818
0.877567	0.804937

## Sheet: Collagen 1
IUA+PBS	IUA+BEM
1.00271	0.883655
0.957171	0.704802
0.866464	0.720895
1.10438	0.774295
1.06927	0.866464

## Sheet: p-p65
IUA+PBS	IUA+BEM
1.16514	0.873261
0.949055	0.859291
1.04982	0.659553
0.876234	0.843241
0.959755	0.816193
