# Supplementary material for: Targeting CD301 + macrophages inhibits endometrial fibrosis and improves pregnancy outcome
Source: EMBO Mol Med. 2023 Jul 31;15(9):e17601. doi: 10.15252/emmm.202317601 (PMC10493587; doi:10.15252/emmm.202317601)
Supplement: Supplementary file 8 — Source Data for Figure 7 [file EMMM-15-e17601-s001.zip › Figure 7-1/7B/quantif.xlsx]

## Sheet: Acta2
IUA+PBS	IUA+BEM
0.895236	0.426418
1.14103	0.297372
1.06462	0.664499
0.870756	0.62
1.02836	0.615717

## Sheet: Col1a1
IUA+PBS	IUA+BEM
0.792999	0.648595
0.936525	0.369947
1.24435	0.653106
1.12147	0.771314
0.904624	0.662224
